# Supplementary material for: Evaluation of the Potential Anti-Inflammatory Activity of Black Rice in the Framework of Celiac Disease
Source: Foods. 2022 Dec 22;12(1):63. doi: 10.3390/foods12010063 (PMC9818972; doi:10.3390/foods12010063)
Supplement: Supplementary file 1 [file foods-12-00063-s001.zip]

Archive with 1 entries (1 files):
- foods-2026666-supplementary.pdf
